# Supplementary material for: Three FT and multiple CEN and BFT genes regulate maturity, flowering, and vegetative phenology in kiwifruit
Source: J Exp Bot. 2017 Mar 27;68(7):1539–53. doi: 10.1093/jxb/erx044 (PMC5441913; doi:10.1093/jxb/erx044)
Supplement: Supplementary Data [file erx044_Supplementary_Data.zip]

Archive with 4 entries (4 files):
- Supplementary_Table_S1.xlsx
- Supplementary_Figures_S1_S6.pdf
- Supplementary_Table_S3.xlsx
- Supplementary_Table_S2.xlsx
