# Supplementary material for: Three FT and multiple CEN and BFT genes regulate maturity, flowering, and vegetative phenology in kiwifruit
Source: J Exp Bot. 2017 Mar 27;68(7):1539–53. doi: 10.1093/jxb/erx044 (PMC5441913; doi:10.1093/jxb/erx044)
Supplement: Supplementary Data [file erx044_Supplementary_Data.zip › Supplementary_Table_S1.xlsx]

## Sheet: Sheet1
Supplementary Table 1. Oligonucleotide primers used in this study.
Purpose	Primer name	Sequence (5′-3′)
CDS amplification	AcFT1F	ATGCCTAGGGAGCGGGATCCTCTTG
	AcFT1-R	TCAGCGTCTTCGCCCACCAGAGCCG
	AcFT2F	ATGCCGAGGGATAGGGATCCTCTTG
	AcFT2-R	TCAGCATCTTCGCCCTCCAGAACCA
	AcCEN1F	ATGGCAAGAATAGCAGAACCTCTGA
	AcCEN1-R	TTAGCGCCTTCTGGCGGCAGTTTCT
	AcCEN2F	ATGGAAAGAAAGAAAGAAACTCTTG
	AcCEN2-R	TCATAATGCCCTTCTTGCAGCTGTT
	AcCEN3F	ATGGAAAGAAAATCAGAACCTCTTG
	AcCEN3-R	TTAATGCCTTCTTGCAGCTGTTTCT
	AcCEN4F	ATGGCAAAGAAGTCAGATCCTCTAG
	AcCEN4-R	TCAACGTCTCCGAGCAGCGGTTTCT
	AcMFT1F	ATGGCGGCTTCTGTGGATCCTTTGG
	AcMFT1-R	TTAGCGCCTCCTGTTTGCGGGCTCC
	AcMFT2F	ATGGCTACTTCAACTGATCCATTGG
	AcMFT2-R	TTAGTGCTTTCGGTTCATTGGTTCC
	AcBFT1F	ATGGCAAGGCTGATGGAACCACTAA
	AcBFT1-R	TCATCTTCTTCTTGGAGCAGTTTCT
	AcBFT2F	ATGTCAAGGCTGGTGGAACCATTGA
	AcBFT2-R	TCATCTTCTTCTTGCAGCAGTTTCT
	AcBFT3F	ATGTCAAGGCAGGTGGAACAACTGA
	AcBFT3-R	TCATCTTCTTCTTGCAGCAGTTTCT
Gateway cloning	attB1-AcFT1	AAAAAGCAGGCTTCATGCCTAGGGAGCGGGATCCTCTTG
	attB2-AcFT1	AGAAAGCTGGGTCTCAGCGTCTTCGCCCACCAGAGCCG
	attB1-AcFT2	AAAAAGCAGGCTTCATGCCGAGGGATAGGGATCCTCTTG
	attB2-AcFT2	AGAAAGCTGGGTCTCAGCATCTTCGCCCTCCAGAACCA
	attB1-AcCEN1	AAAAAGCAGGCTTCATGGCAAGAATAGCAGAACCTCTGA
	attB2-AcCEN1	AGAAAGCTGGGTCTTAGCGCCTTCTGGCGGCAGTTTCT
	attB1-AcCEN2	AAAAAGCAGGCTTCATGGAAAGAAAGAAAGAAACTCTTG
	attB2-AcCEN2	AGAAAGCTGGGTCTCATAATGCCCTTCTTGCAGCTGTT
	attB1-AcCEN3	AAAAAGCAGGCTTCATGGAAAGAAAATCAGAACCTCTTG
	attB2-AcCEN3	AGAAAGCTGGGTCTTAATGCCTTCTTGCAGCTGTTTCT
	attB1-AcCEN4	AAAAAGCAGGCTTCATGGCAAAGAAGTCAGATCCTCTAG
	attB2-AcCEN4	AGAAAGCTGGGTCTCAACGTCTCCGAGCAGCGGTTTCT
	attB1-AcBFT1	AAAAAGCAGGCTTCATGGCAAGGCTGATGGAACCACTAA
	attB2-AcBFT1	AGAAAGCTGGGTCTCATCTTCTTCTTGGAGCAGTTTCT
	attB1-AcBFT2	AAAAAGCAGGCTTCATGTCAAGGCTGGTGGAACCATTGA
	attB2-AcBFT2	AGAAAGCTGGGTCTCATCTTCTTCTTGCAGCAGTTTCT
	attB1-AcBFT3	AAAAAGCAGGCTTCATGTCAAGGCAGGTGGAACAACTGA
	attB2-AcBFT3	AGAAAGCTGGGTCTCATCTTCTTCTTGCAGCAGTTTCT
	attB1-AcMFT1	AAAAAGCAGGCTTCATGGCGGCTTCTGTGGATCCTTTGG
	attB2-AcMFT1	AGAAAGCTGGGTCTTAGCGCCTCCTGTTTGCGGGCTCC
	attB1-AcMFT2	AAAAAGCAGGCTTCATGGCTACTTCAACTGATCCATTGG
	attB2-AcMFT2	AGAAAGCTGGGTCTTAGTGCTTTCGGTTCATTGGTTCC
qPCR primers	AcFT1F	CTCTCCAGTTGCTGCCGTCTT
	AcFT1-R	TCCCAACATAATACGGTCGCACT
	AcFT2F	CTCTCCAGTTGCTGCCGTCTA
	AcFT2-R	TGTGCCTTACTAGTCCAAACATCG
	AcCEN1F	TAGCAGAACCTCTGACAGTTGGG
	AcCEN1-R	TTGTGGTTACTTGAGAAGGATAG
	AcCEN2F	GAAAGAAACTCTTGTGCTTGGA
	AcCEN2-R	AGGTAGTAGCTCATGGCCATTG
	AcCEN3F	ATCAGAACCTCTTGTGCTTGGA
	AcCEN3-R	AGGAAGTAGCTCATAGCCATTC
	AcCEN4F	AAAGAAGTCAGATCCTCTAGTA
	AcCEN4-R	AGCTCATGGCCATTGTAGACCT
	AcBFT1F	ATGCTTCTTTTGGAAGAGAAATA
	AcBFT1-R	GAAGTCTCTAGTGTTGAAACAC
	AcBFT2F	CTTCCTTTGGGAGAGAAATTA
	AcBFT2-R	GTGGTCTCTTGAAGCAGGTGGT
	AcBFT3F	ATTCCTTTGGAAGAGAAATTG
	AcBFT3-R	GTGGTCTGTTGAATCTGGTGGA
	AcMFT1F	GCTCCAGTCCTACTCAAGGGAAA
	AcMFT1-R	GGTCCACAGCCTCCAGAGGCGA
	AcMFT2F	ATAGCAATCCTACGCGTGGCAAC
	AcMFT2-R	GTTCCACCAGTTCAAGGGGACC
	AdACTIN-F	CCAAGGCCAACAGAGAGAAG
	AdACTIN-R	GACGGAGGATAGCATGAGGA
	AtACT2-F	CTCTCCCGCTATGTATGTCGCCA
	AtACT2-R	GTGAGACACACCATCACCAG
	AtAP1-F	AGGAGCAGTGGGATCAGCAG
	AtAP1-R	TTGATACAGACCACCCATGTT
SUC2:FT cloning	AcFT1-SpeI	AAAAACTAGTATGCCTAGGGAGCGGGATCCTCTTG
	AcFT1-XbaI	AAAATCTAGAATCAGCGTCTTCGCCCACCAGAGCCG
	AcFT2-SpeI	AAAAACTAGTATGCCGAGGGATAGGGATCCTCTTG
	AcFT2-XbaI	AAAATCTAGAATCAGCATCTTCGCCCTCCAGAACCA
