# Supplementary material for: Three FT and multiple CEN and BFT genes regulate maturity, flowering, and vegetative phenology in kiwifruit
Source: J Exp Bot. 2017 Mar 27;68(7):1539–53. doi: 10.1093/jxb/erx044 (PMC5441913; doi:10.1093/jxb/erx044)
Supplement: Supplementary Data [file erx044_Supplementary_Data.zip › Supplementary_Table_S3.xlsx]

## Sheet: Sheet1
Supplementary Table 3. Expression of PEBP genes in buds during the season.
		Axillary bud																														Terminal bud
		Nov			Dec			Jan			Feb			Mar			Apr			May			Jun			Jul			Aug			Jan			Mar
	Transcript	R1	R2	R3	R1	R2	R3	R1	R2	R3	R1	R2	R3	R1	R2	R3	R1	R2	R3	R1	R2	R3	R1	R2	R3	R1	R2	R3	R1	R2	R3	R1	R2	R3	R1	R2
	AcBFT1	0	0	0	0	0	0.294891	0.596809	0.956927	0	0.159744	0	0.859505	0	0	0.157681	0	0	0	0	0	0.286667	0	0	0	0	0	0	0	0	0	0	0	0	0	0
	AcBFT2	4.51163	0	5.23652	8.69346	7.17302	4.83774	5.19207	3.01285	3.644	6.51185	3.70304	5.41224	9.06327	8.45416	5.80067	45.2518	38.8445	54.4369	217.708	198.12	213.337	169.699	153.919	151.614	89.439	71.342	70.2252	3.27274	1.40511	2.00063	0	0.132117	0	0.149226	0
	AcBFT3	0	0	0	0	0	0	0	0	0	0	0	0	0	0	0	0	0	0	0.149115	0	0	1.46153	0.333881	0.13758	0	0	0	0	0	0	0	0	0	0	0
	AcCEN	532.236	9.46965	495.403	180.389	228.658	179.289	264.054	200.117	169.598	193.291	148.122	141.146	15.0567	7.82793	25.084	8.02337	4.76255	4.54863	0.29823	0	0	0	0	0	0.251586	0	0	0	0.281021	0.461683	4.35373	8.32337	4.82041	2.68608	8.15284
	AcCEN1	0	0	0	0	0	0	0	0	0	0	0	0	0	0	0	0	0	0	0	0	0	0	0	0	0	0	0	0	0	0	0	0	0	0	0
	AcCEN2	0	0.666877	1.24023	0.289782	0.585552	0	0.29669	0	0.303667	0	0.92576	0	0.146182	0.313117	0	0	0	0	0	0	0	0	0	0	0.251586	0	0	0	0	0	0	0.396351	0	1.34304	1.27388
	AcCEN3	0.962545	4.96341	0.831599	0.582914	0	0.294891	0.596809	1.2759	0.610844	1.59744	1.70704	0.286502	0.441081	0	0	0.64558	0	1.03305	0	0	0	0	0	0	0.506081	0.422085	0.286536	0.748104	0	1.54784	6.21521	5.84675	3.60513	5.25312	3.84373
	AcCEN4	382.258	40.3461	290.489	38.9757	36.597	19.4975	39.7564	13.9543	23.9897	26.0474	13.5778	11.6791	5.84727	2.03526	6.58454	0.802337	1.78596	0.29346	0	0	0	0	0	0.275161	0	0	0	0.297522	0	0	39.4645	66.0585	20.7649	27.3084	45.3502
	AcFT	0	0	0	0	0	0	0	0	0	0	0	0	0	0	0	0	0	0	0	0.293237	0	1.09278	1.0699	1.19034	3.50692	5.91696	7.12065	9.2955	9.99567	7.24919	0	0	0	0	0
	AcFT1	0	3.84578	0.274032	0	0	0	0	0	0	0.315836	0	0	0	0	0	0	0	0	0	0	0	0	0	0	0.500297	0.139087	0	0	0.279416	0.30603	4.88742	6.17401	6.26759	5.34146	7.47295
	AcFT2	0	0	0	0	0	0	0	0	0	0	0	0	0	0	0	0	0	0	0	0	0	0	0	0	0	0	0	0.887465	0	0.30603	0	0	0	0	0
	AcMFT1	0.275013	0.0670732	0.2772	0	0.441703	0.147445	0.298405	0.159488	0	0.319487	0.931111	0.286502	0.441081	0.314927	0.157681	0.484185	1.04783	0.295157	0.299954	0.306797	0	0.326661	0.78356	0	0	0.422085	0.286536	0.598483	0.282646	0.309568	0	0	0	0	0
	AcMFT2	0.137506	0.20122	0	0	0.147234	0	0	0	0	0.319487	0	0	0	0	0	0	0	0	0	0	0	0	0	0	0	0	0	0	0	0	0.28251	0	0	0	0
	R, biological replicate
