# Supplementary material for: Three FT and multiple CEN and BFT genes regulate maturity, flowering, and vegetative phenology in kiwifruit
Source: J Exp Bot. 2017 Mar 27;68(7):1539–53. doi: 10.1093/jxb/erx044 (PMC5441913; doi:10.1093/jxb/erx044)
Supplement: Supplementary Data [file erx044_Supplementary_Data.zip › Supplementary_Table_S2.xlsx]

## Sheet: Sheet1
Supplementary Table 2. Expression of PEBP genes in specific kiwifruit tissues.
	CDS	EST and transcripts*	NCBI Sequence Read Archive (SRA)	Tissue used for CDS cloning
	AcCEN1	Flower, Fruit	Fruit 20DAP, Fruit 120DAP, Fruit 127DAP	Fruit
	AcCEN2	n/a	Fruit 20DAP, Mature leaf	Fruit
	AcCEN3	n/a	Fruit 20DAP, Mature leaf	Bud
	AcCEN4	n/a	Fruit 20DAP, Fruit 120DAP	Bud
	AcBFT1	n/a	Fruit 120DAP, Mature Leaf, Fruit 127DAP	Leaf
	AcBFT2	n/a	Fruit 120DAP, Fruit 20DAP, Fruit 127DAP, Mature leaf	Leaf
	AcBFT3	n/a	Mature leaf, Fruit 120DAP	Leaf
	AcMFT1	Fruit	Fruit 120DAP, Fruit 127DAP, Mature leaf	seed
	AcMFT2	Fruit	Fruit 120DAP	Flower and leaf
	AcFT1	Shoot Bud	Mature leaf, Fruit 20DAP	Flower
	AcFT2	Leaf	Fruit 120DAP, Fruit 20DAP, Mature leaf, Fruit 127DAP	Flower
	AcFT	Fruit	Fruit 20 DAP, Fruit 120 DAP, Fruit 127DAP, Mature leaf
	AcCEN	Shoot Bud	Fruit 120DAP
			Black, ≥ 10 hits with 100% identity
			Underlined, > 100 hits
			Grey, < 10 hits with 100% identity
			*, Plant and Food Research database including ESTs and RNA-seq
